# Supplementary material for: Exoscopic Minimally Invasive Open-Door Laminoplasty with Pedicle Screw Fixation for Cervical Ossification of the Posterior Longitudinal Ligament: A Technical Note and Preliminary Clinical Experience
Source: J Clin Med. 2026 Mar 18;15(6):2307. doi: 10.3390/jcm15062307 (PMC13026389; doi:10.3390/jcm15062307)
Supplement: Supplementary file 1 [file jcm-15-02307-s001.zip]

Archive with 1 entries (1 files):
- ExLAPPS video files.mp4
